# Supplementary material for: Pupil-linked phasic arousal evoked by violation but not emergence of regularity within rapid sound sequences
Source: Nat Commun. 2019 Sep 6;10:4030. doi: 10.1038/s41467-019-12048-1 (PMC6731273; doi:10.1038/s41467-019-12048-1)
Supplement: Supplementary file 5 — Supplementary Audio 1-4 [file 41467_2019_12048_MOESM5_ESM.zip]

Archive with 4 entries (4 files):
- 1.wav
- 2.wav
- 3.wav
- 4.wav
